# Supplementary material for: Being there: a brief visit to a neighbourhood induces the social attitudes of that neighbourhood
Source: PeerJ. 2014 Jan 14;2:e236. doi: 10.7717/peerj.236 (PMC3897385; doi:10.7717/peerj.236)
Supplement: Supplemental Information 1 [file peerj-02-236-s001.zip]

Archive with 2 entries (2 files):
- visitor_dataset.csv
- resident_dataset.csv
