# Supplementary material for: Being there: a brief visit to a neighbourhood induces the social attitudes of that neighbourhood
Source: PeerJ. 2014 Jan 14;2:e236. doi: 10.7717/peerj.236 (PMC3897385; doi:10.7717/peerj.236)
Supplement: Supplemental Information 1 [file peerj-02-236-s001.zip › visitor_dataset.csv]

Day	Participant	NeighbourhoodB1A2	Time_walking	Mood	Personaltrust	Socialtrust	Paranoia	Sex	Age	Reactionscore
1	1	1		4	6	2	43	2	22	-2
1	2	1		6	9	3	27	2	21	2
2	3	1		7	7	1	28	2	19	0
2	4	1		8	8	2	22	2	19	-1
2	5	1		8	7	5	45	2	20	2
2	6	1		7	7	5	33	2	20	2
2	7	1		1	7	1	38	2	21	-2
3	8	1	44	8	6	4	37	1	24	-2
3	9	1	24	8	9	1	29	1	23	2
4	10	1	29	7	9	2	27	2	20	2
4	11	1	27	7	9	5	22	2	18	2
4	12	1	45	8	10	7	26	1	20	0
4	13	1	29	6	9	3	31	1	20	-1
4	14	1	30	7	8	4	29	1	20	-2
4	15	1	44	7	8	3	23	2	19	0
5	16	1	34	10	8	5	18	2	21	2
5	17	1	20	8	9	3	35	1	19	1
7	18	1	35	10	10	8	21	2	18	2
7	19	1	44	5	8	4	27	2	21	-1
7	20	1	20	8	6	2	21	2	18	-2
7	21	1	45	5	9	4	26	2	18	0
7	22	1	30	8	7	3	54	2	20	0
8	47	1	45	9	5	3	36	2	19	-2
8	48	1	45	8	8	6	19	2	19	2
9	49	1	42	9	10	6	24	2	21	2
1	23	2		8	9	7	20	2	21	2
1	24	2		8	7	5	21	1	21	2
1	25	2		8	8	7	34	2	21	2
2	26	2		7	6	3	36	2	20	2
2	27	2		7	8	7	22	2	20	2
2	28	2		5	10	7	20	2	20	2
2	29	2		6	8	6	39	2	20	2
3	30	2	10	7	8	3	34	2	20	2
3	31	2	35				22	2	21	2
3	32	2	10	6	9	5	25	2	22	2
4	33	2	48	7	8	5	25	2	18	2
4	34	2	35	7	6	3	35	1	20	2
4	35	2	48	8	10	8	21	2	20	2
5	36	2	18	8	3	0	28	2	21	2
5	37	2	16	5	10	6	31	1	21	2
6	38	2	23	5	8	5	28	1	19	2
6	39	2	30	9	3	3	25	2	19	2
6	40	2	21	7	9	5	21	2	19	2
7	41	2	38	0	3	1	23	2	18	2
7	42	2	24	7	8	3	23	2	19	2
7	43	2	23	9	7	5	22	2	20	2
7	44	2	37	8	9	7	23	2	21	2
7	45	2	37	8	7	6	23	2	21	2
7	46	2	25	8	8	2	29	2	20	2
8	50	2	17	8	10	8	25	2	18	2
8	51	2	18	9	9	6	23	2	19	2
9	52	2	10	10	7	0	27	2	22	2
