# Supplementary material for: Being there: a brief visit to a neighbourhood induces the social attitudes of that neighbourhood
Source: PeerJ. 2014 Jan 14;2:e236. doi: 10.7717/peerj.236 (PMC3897385; doi:10.7717/peerj.236)
Supplement: Supplemental Information 1 [file peerj-02-236-s001.zip › resident_dataset.csv]

participant	Neighbourhood	Sex	Age	Social_trust	Personal_trust	Paranoia_score	Local_origin
1_OG	2	1	64	6	10		2
10_OG	1	2	38	1	6		2
100_OG	1	2	34	2	10		1
101_OG	1	2	44	1	10		1
102_OG	1	2	49	2	7		1
103_OG	1	2	38	5	4		1
104_OG	1	1	67	4	9		1
105_OG	1	1	32	1	7		1
106_OG	2	2	43	7	9		2
107_OG	2	2	70	10	9		2
108_OG	1	1	55	1	9		1
109_OG	2	2	89	8	10		1
11_OG	1	2	57	7	10		1
110_OG	2	2	55	6	8		1
111_OG	1	2	48	4	10		1
112_OG	1	1	37	6	9		2
113_OG	1	1	56	3	10		1
114_OG	1	1	21	2	7		1
116_OG	1	2	56	1	6		2
117_OG	1	2	53	8	10		1
118_OG	1	1	44	4	9		2
119_OG	1	1	31	5	8		2
12_OG	1	2	27	6	7		1
120_OG	1	1	79	6	10		1
121_OG	1	2	31	1	5		1
122_OG	2	1	43	5	10		2
123_OG	1	1	24	4	8		1
124_OG	1	1	44	1	10		2
125_OG	1	2	47	5	9		1
126_OG	1	1	25	6	9		1
127_OG	2	1	83	2	8		2
128_OG	1	2	23	3	8		1
129_OG	1	2	40	1	8		1
13_OG	2	2	48	6	10		2
130_OG	1	2	74	2	7		1
131_OG	1	1	79	5	9		1
132_OG	2	2	52	4	8		2
133_OG	2	2	48	4	8		2
134_OG	1	2	38	3	10		1
135_OG	1	2	40	3	7		2
136_OG	1	1	25	1	8		1
137_OG	1	1		4	8
138_OG	1	1	45	5	3		1
139_OG	1	1	46	5	7		1
14_OG	2	2	47	5	8		1
140_OG	1	2	23	1	7		1
141_OG	1	1	53	3	10		1
142_OG	1	1	35	1	6		1
143_OG	1	2	39	3	7		1
144_OG	1	2	61	4	8		1
145_OG	1	2	34	1	5		1
146_OG	1	1	32	3	8		2
147_OG	1	1	25	1	8		1
148_OG	1	1	25	4	7		1
149_OG	1	1	65	5	10		1
15_OG	2	1	33	3	8		2
150_OG	1	1	68	3	6		1
151_OG	1	1	35	4	7		2
152_OG	1	2	75	4	7		1
153_OG	1	1	45	4	5		1
154_OG	2	2	54	4	8		2
155_OG	2	1	55	6	10		2
156_OG	1	1	81	5	7		1
157_OG	2	1	27	6	10		2
158_OG	2	1	64	4	10		2
159_OG	2	1	52	6	9		2
16_OG	1	1	68	1	4		1
160_OG	2	1	58	6	10
161_OG	2	2	76	8	10		2
162_OG	1	2	30	2	9		1
163_OG	2	1	39	7	10		1
164_OG	2	1	27	6	10
165_OG	2	1	21	3	8		2
166_OG	2	2	37	6	9		1
167_OG	2	2	61	5	8		1
168_OG	2	2	45	6	9		2
169_OG	2	2	54	4	9		1
17_OG	1	1	56	6	9		1
170_OG	2	2	53	6	9
171_OG	1	2	22	5	8		1
172_OG	2	1	66	3	8		2
173_OG	2	1	38	3	8		2
174_OG	1	2	43	1	5		1
175_OG	2	2	48	4	9		1
176_OG	2	2	48	5	9		2
177_OG	2	2	51	5	7		2
178_OG	2	1	55	7	9		2
179_OG	2	1	44	6	8		2
18_OG	1	1	80	4	9		1
180_OG	2	1	71	1	8		1
181_OG	2	2	23	4	9		1
182_OG	2	2	69	5	9		2
183_OG	2	1	20	7	9		1
184_OG	2	2	49	5	9		2
185_OG	1	1	21	3	8		1
186_OG	2	2	74	5	10		2
187_OG	2	1	64	2	8		2
188_OG	2	2	37	8	10		2
189_OG	2	2	25	3	9		2
19_OG	1	1	60	5	9		2
190_OG	2	2	64	7	10		2
191_OG	2	2	58	7	9		1
192_OG	2	2	44	7	10		2
193_OG	2	2	22	5	9		1
194_OG	2
195_OG	2	2	64	5	8		2
196_OG	2	2	33	6	10		2
197_OG	2	1	53	5	8		2
198_OG	2	2	46	6	7		2
199_OG	2	1	66	5	9		1
2_OG	1	2	47	1	7		2
20_OG	1	2	32	3	10		2
200_OG	1	2	36	7	9		2
201_OG	1	2	45	2	8		1
202_OG	1	1	44	1	10		1
203_OG	2	2	70	6	8		2
204_OG	2	2	47	6	9		2
205_OG	1	2	35	3	6		2
206_OG	2	2	63	3	9		2
207_OG	1	2	51	3	10		1
208_OG	1	2	52	4	3		2
209_OG	1	2	49	7	10		2
21_OG	1	2	27	1	10		1
210_OG	1	2	23	1	5		2
211_OG	1	1	63	1	5		1
212_OG	2	2	54	6	7		2
213_OG	2	2	64	3	5		2
214_OG	1	2	20	3	7		1
215_OG	1	2	28	3	9		1
216_OG	2	1	63	7	10		2
217_OG	2	1	40	5	9		2
218_OG	2	2	69	5	9		2
219_OG	2	2	62	4	8		2
22_OG	2	2	28	3	10		2
220_OG	2	2	52	8	10		2
221_OG	1	2	32	2	7		2
222_OG	1	1	45	5	7		1
223_OG	2	2	33	6	10		1
224_OG	2	1	46	2	9		1
225_OG	2	1	54	4	9		1
226_OG	2	1	61	4	9		2
227_OG	1	2	31	5	9		1
228_OG	1	2	57	4	9		1
229_OG	2	1	53	7	9		2
23_OG	2	1	26	6	9		2
230_OG	2	1	61	5	7		2
231_OG	2	2	37	6	9		2
232_OG	2	1	50	5	9		2
233_OG	2	2	50	5	9		2
234_OG	2	1	61	8	9		2
235_OG	1	1	63	5	9		2
236_OG	2	1	35	7	9		2
237_OG	2	2	82	7	10		2
238_OG	2	2	64	6	8		2
239_OG	1	2	53	1	9		2
24_OG	1	1	21	1	10		1
241_OG	2	1	29	6	9		1
242_OG	2	1	26	6	8		1
243_OG	1	1	62	1	6		1
244_OG	1	2	27	5	9		1
245_OG	2	1	35	1	8		1
247_OG	2	2	35	3	10
248_OG	2	1	21	7	9		1
249_OG	2	1	71	6	9		2
25_OG	1	1	39	2	8		1
250_OG	1	1	48	5	10		1
251_OG	2	2	65	6	8		2
252_OG	2	1	56	6	9		1
253_OG	2	1	55	2	7
254_OG	2	2	53	7	9		2
255_OG	2	2	55	4	8		1
256_OG	2	2	62	5	10		2
257_OG	2	1	54	5	10		2
258_OG	2	2	46	7	8		2
26_OG	1	2	20	5	3		1
260_OG	2	2	60	4	8		1
261_OG	1	1	18	3	7		1
262_OG	2	1	54	5	9		2
263_OG	2	2	41	6	9		2
264_OG	1	2	64	2	7		1
27_OG	2	1	28	6	8		2
28_OG	1	2	26	2	10		2
29_OG	1	2	19	2	8		1
3_OG	2	1	67	6	8		1
30_OG	1	2	60	3	10		1
31_OG	1	1	60	1	10		1
32_OG	1	1	66	1	3		1
33_OG	1	1	46	5	8		2
34_OG	1	1	21	5	7		1
35_OG	2	2	48	2	9		2
36_OG	2	2	47	7	8		2
37_OG	2	2	26	5	9		2
38_OG	2	2	65	6	9		1
39_OG	2	1	29	5	8		1
4_OG	2	1	60	6	9		1
40_OG	1	1	71	5	9		1
41_OG	2	1	46	5	10		1
42_OG	2	2	58	4	9		2
43_OG	2	2	44	3	9		1
44_OG	2	2	41	6	8		2
45_OG	2	2	70	5	8		2
46_OG	2	1	77	6	8		1
47_OG	2	1	45	7	10		2
48_OG	2	2	68	5	8		2
49_OG	2	1	45	8	10		2
5_OG	2	2	39	5	10		1
50_OG	2	2	48	5	9		2
51_OG	2	1	43	5	10		2
52_OG	1	2	64	1	8		1
53_OG	1	2	55	7	9		1
54_OG	1	2	43	2	8		1
55_OG	1	1	25	5	9		1
56_OG	2	2	69	5	10		2
57_OG	2	1	41	7	9		2
58_OG	1	2	41	5	8		2
59_OG	1	2	77	6	10		1
6_OG	1	2	23	2	9		1
60_OG	2	2	47	8	9		1
61_OG	1	2	34	1	6		2
62_OG	1	2	81	4	10		1
63_OG	1	2	43	2	8		2
64_OG	1	2	36	5	10		1
65_OG	1	2	50	5	10		1
66_OG	1	2	30	7	8		1
67_OG	1	2	28	5	8		1
68_OG	1	1	56	4	8		1
69_OG	1	1	23	5	10		1
7_OG	1	1	32	3	7		1
70_OG	1	1	52	7	10		2
71_OG	2	2	59	4	9		2
72_OG	1	1	49	5	7		1
73_OG	1	2	29	4	9		2
74_OG	2	1	70	1	3		2
75_OG	2	2	59	6	8		2
76_OG	2	1	47	6	7		2
77_OG	2	1	35	1	8		1
78_OG	1	2	20	3	8		1
79_OG	2	1	21	6	10		2
8_OG	1	2	42	1	7		1
80_OG	2	2	17	7	8		1
81_OG	1	1	27	1	5		1
82_OG	2	2	53	6	9		1
83_OG	1	2	42	1	10		1
84_OG	1	2	21	7	9		1
85_OG	1	2	28	1	8		1
86_OG	2	1	43	7	10		2
87_OG	1	1	60	6	9		2
88_OG	1	1	35	8	10		2
89_OG	1	2	57	3	9
9_OG	2	1	47	6	9		2
90_OG	2	2	47	1	8		1
91_OG	2	1	42	5	9		2
92_OG	2	1	44	5	9		2
93_OG	1	1	57	2	10		1
94_OG	1	2	68	4	8		1
95_OG	1	1	36	2	9		1
96_OG	1	2	54	1	9		2
97_OG	2	1	62	6	10		1
98_OG	2	2	18	6.5	10		1
99_OG	1	1	39	1	3		1
100	2	1	69	5	10	18	1
117	2	1	34	5	8	18	1
73	1	2	75	10	10	18	1
77	2	2	61	5	9	18	2
78	2	1	40	0	8	18	2
81	1	2	63	5	10	18
84	1	1	55	5	10	18	1
86	1	2	63	7	10	18	1
91	2	1	81	3	10	18	1
111	1	2	60	3	5	19	1
60	1	2	90	7	10	19	1
62	2	1	77	0	5	19	2
75	1	2	56	3	7	19	1
105	2	2	-99	7	10	20	1
116	2	2	46	6	8	20	2
89	1	2	61	6	10	20	1
96	2	2	36	4	8	20	2
110	1	2	76	5	5	21	1
112	1	2	68	2	10	21	1
53	2	2	60	4	9	21	2
55	2	2	73	7	9	21	2
65	1	1	55	5	8	21	1
71	2	2	33	6	8	21	1
85	1	1	65	2	9	21	1
93	2	2	51	2	8	21	2
98	2	2	60	7	10	21	2
101	1	1	70	2	5	22	1
102	1	1	66	3	9	22
63	2	1	70	4	8	22	1
82	2	1	57	4	5	22	1
97	1	1	65	5	10	22
64	2	2	30	3	8	23	1
68	2	2	26	6	9	23	1
74	2	1	61	6	8	23	2
76	2	2	47	2	7	23	2
59	2	1	69	5	9	24	2
67	1	1	57	2	4	24	1
88	1	2	60	3	7	24	1
99	2	1	42	3	7	24	2
104	2	2	66	6	9	25	2
57	1	2	73	4	10	25	1
90	1	2	30	4	7	25	2
92	2	1	45	2	6	25	1
70	1	1	63	5	7	26	1
72	1	2	52	0	8	26	1
79	2	1	26	2	7	26	1
103	1	2	67	5	9	27	2
108	2	2	57	1	5	27	2
113	1	2	72	3	5	27	1
69	2	2	51	8	10	27	1
80	1	2	52	0	7	27	1
56	2	1	58	5	9	29	1
58	2	1	31	2	3	29	2
95	1	2	48	8	9	29	1
107	2	2	45	3	8	30	2
114	2	2	54	4	7	30	1
106	2	1	36	0	9	31	1
94	1	2	85	8		32	1
83	2	2	64	4	7	35	2
115	1	2	28	5	9	38	1
109	2	1	19	5	8	42	1
54	2	1	35	2	8	42	1
66	2	1	23	6	7	49	2
61	1	1	67	2	3	50	1
87	1	1	53	5	10	52	2
